# Supplementary material for: Fortunella venosa (Champ. ex Benth.) C. C. Huang and F. hindsii (Champ. ex Benth.) Swingle as Independent Species: Evidence From Morphology and Molecular Systematics and Taxonomic Revision of Fortunella (Rutaceae)
Source: Front Plant Sci. 2022 May 12;13:867659. doi: 10.3389/fpls.2022.867659 (PMC9133918; doi:10.3389/fpls.2022.867659)
Supplement: Supplementary file 1 [file Table_1.XLSX]

## Sheet: Sheet1
Table 1. Collection information of experimental materials
序号	种名	拉丁名Species	采集地 locality	采集人Collector	采集日期Collection date	凭证标本Voucher
1		Fortunella japonica 1	Rucheng, Hunan	K.M.Liu,T.Wang	2019.11.16	K.M.Liu,T.Wang034247
2		Fortunella japonica 2	Jian, Jiangxi	T.Wang, X.L.Liang	2021.07.01	K.M.Liu,T.Wang772978
3		Fortunella japonica 3	Nanping, Fujian	T.Wang, X.L.Liang	2021.07.03	K.M.Liu,T.Wang772979
4		Fortunella japonica 4	Zhejiang, Hangzhou	T.Wang, X.L.Liang	2021.07.06	K.M.Liu,T.Wang772984
5		Fortunella japonica 5	Conghua, Guangzhou	T.Wang, X.L.Liang	2021.07.21	K.M.Liu,T.Wang772994
6		Fortunella japonica 6	Qijiang, Chongqing	T.Wang, X.L.Liang	2021.07.31	K.M.Liu,T.Wang772990
7		Fortunella japonica 7	jianshui, Yunnan	T.Wang, X.L.Liang	2021.07.29	K.M.Liu,T.Wang772991
8		Fortunella japonica 8	Yizhou, Guangxi	T.Wang, X.L.Liang	2021.06.17	K.M.Liu,T.Wang772969
9		Fortunella japonica 9	Wuhan, Hubei	T.Wang	2021.09.11	K.M.Liu,T.Wang031519
10		Fortunella japonica 10	Ledong, Hainan	T.Wang, X.L.Liang	2020.08.30	K.M.Liu,T.Wang024173
11		Fortunella japonica 11	Wuzhishan, Hainan	T.Wang, X.L.Liang	2021.06.01	K.M.Liu,T.Wang772967
12		Fortunella venosa 1	Chaling, Hunan	K.M.Liu,T.Wang	2020.10.24	K.M.Liu,T.Wang772949
13		Fortunella venosa2	Guidong, Hunan	K.M.Liu,T.Wang	2021.07.11	K.M.Liu,T.Wang772989
14		Fortunella venosa 3	Taizhou, Zhejiang	T.Wang, X.L.Liang	2021.07.09	K.M.Liu,T.Wang772986
15		Fortunella margarita 1	Changsha, Hunan	X.Z.Cai,T.Wang	2020.08.19	X.Z.Cai, T.Wang792730
16		Fortunella margarita 2	Guangdong, Guangzhou	T.Wang, X.L.Liang	2021.07.22	K.M.Liu,T.Wang24164
17		Fortunella hindsii 1	Shenzhen, Guangdong	T.Wang, X.L.Liang	2020.10.31	K.M.Liu,T.Wang772953
18		Fortunella hindsii 2	Conghua, Guangzhou	T.Wang, X.L.Liang	2021.07.20	K.M.Liu,T.Wang772993
19		Fortunella hindsii 3	Zhangzhou, Fujian	T.Wang, X.L.Liang	2021.07.04	K.M.Liu,T.Wang772980
20		Fortunella bawangica 1	Changjiang, Hainan	T.Wang, X.L.Liang	2020.08.28	K.M.Liu,T.Wang024172
21		Fortunella bawangica 2	Changjiang, Hainan	T.Wang, X.L.Liang	2021.05.28	K.M.Liu,T.Wang772962
22		Citrus reticulata 1	Changsha, Hunan	X.Z.Cai,T.Wang	2020.05.16	X.Z.Cai,T.Wang034248
23		Citrus reticulata 2	Baise, Guangxi	T.Wang, X.L.Liang	2021.08.24	K.M.Liu,T.Wang792742
24		Citrus maxima	Qiyang, Hunan	K.M.Liu,T.Wang	2020.05.16	K.M.Liu,T.Wang034249
25		Citrus trifoliata	Chaling, Hunan	K.M.Liu,T.Wang	2021.05.19	K.M.Liu,T.Wang772950
