# Supplementary material for: Fortunella venosa (Champ. ex Benth.) C. C. Huang and F. hindsii (Champ. ex Benth.) Swingle as Independent Species: Evidence From Morphology and Molecular Systematics and Taxonomic Revision of Fortunella (Rutaceae)
Source: Front Plant Sci. 2022 May 12;13:867659. doi: 10.3389/fpls.2022.867659 (PMC9133918; doi:10.3389/fpls.2022.867659)
Supplement: Supplementary file 2 [file Table_2.XLSX]

## Sheet: Sheet1
Species	NCBI Accession number
Fortunella japonica	MN495932
Fortunella venosa	MZ457935
Citrus aurantifolia	KJ865401
Citrus aurantium	MT702983
Citrus hongheensis	MT880607
Citrus cavaleriei	MT880606
Citrus limon	MT880608
Citrus maxima	MN782007
Citrus medica	MT106673
Citrus sinensis	DQ864733
Citrus polytrifolia	MK250977
Citrus reticulata	MW147176
Atalantia kwangtungensis	MH329190
Citrus aurantifolia	FJ641966
Citrus aurantium	GQ225855
Citrus hystrix	FJ641961
Citrus cavaleriei	MG702215
Citrus junos	MG702198
Citrus limon	GQ225862
Citrus macroptera	GQ225852
Citrus maxima	HQ893875
Citrus medica	GQ225850
Citrus paradisi	GQ225859
Citrus reticulata	GQ225853
Citrus sinensis	GQ225856
Poncirus trifoliata	FJ434154
Glycosmis pentaphylla	JX144206
Citrus tachibana	KU535471
Fortunella japonica 1	OM773613
Fortunella japonica 2	OM773616
Fortunella japonica 3	OM773618
Fortunella japonica 4	OM773619
Fortunella japonica 5	OM773620
Fortunella japonica 6	OM773622
Fortunella japonica 7	OM773624
Fortunella japonica 8	OM773625
Fortunella japonica 9	OM773627
Fortunella japonica 10	OM773629
Fortunella japonica 11	OM773631
Fortunella venosa 2	OM773614
Fortunella venosa 3	OM773628
Fortunella margarita 1	OM773610
Fortunella margarita 2	OM773630
Fortunella hindsii 1	OM773617
Fortunella hindsii 2	OM773621
Fortunella hindsii 3	OM773626
Fortunella bawangica 1	OM773611
Fortunella bawangica 2	OM773623
Citrus reticulata 1	OM773615
Citrus reticulata 2	OM773632
Citrus trifoliata	OM773612
Fortunella bawangica 1	OM503851
Fortunella bawangica 2	OM503852
Fortunella hindsii 1	OM503853
Fortunella hindsii 2	OM503854
Fortunella hindsii 3	OM503855
Fortunella japonica 1	OM503856
Fortunella japonica 2	OM503857
Fortunella japonica 3	OM503858
Fortunella margarita 1	OM503859
Fortunella venosa 1	OM503860
Fortunella venosa 2	OM503861
Citrus reticulata 1	OM514955
Citrus trifoliata	OM514956
